# Supplementary material for: Molecular Evolution of Tubulins in Diatoms
Source: Int J Mol Sci. 2022 Jan 6;23(2):618. doi: 10.3390/ijms23020618 (PMC8776100; doi:10.3390/ijms23020618)
Supplement: Supplementary file 1 [file ijms-23-00618-s001.zip]

Archive with 12 entries (11 files):
- ijms-1481722 supplementary final/
- ijms-1481722 supplementary final/S1_Table.pdf
- ijms-1481722 supplementary final/S2A_Figure.tif
- ijms-1481722 supplementary final/S2B_Figure.tif
- ijms-1481722 supplementary final/S2C_Figure.tif
- ijms-1481722 supplementary final/S3_Alignment_Alpha_diatoms.fas
- ijms-1481722 supplementary final/S4_Alignment_Beta_diatoms.fas
- ijms-1481722 supplementary final/S5_Alignment_Gamma_diatoms.fas
- ijms-1481722 supplementary final/S6A_TableR.xls
- ijms-1481722 supplementary final/S6B_TableR.xls
- ijms-1481722 supplementary final/S6C_TableR.xls
- ijms-1481722 supplementary final/S7_Table.pdf
