# Supplementary material for: Molecular Evolution of Tubulins in Diatoms
Source: Int J Mol Sci. 2022 Jan 6;23(2):618. doi: 10.3390/ijms23020618 (PMC8776100; doi:10.3390/ijms23020618)
Supplement: Supplementary file 1 [file ijms-23-00618-s001.zip › ijms-1481722 supplementary final/S6A_TableR.xls]

## Sheet: Лист1
HsTa1	V9	I16	A19	N50	F67	I75	T80	F87	L92	F141	E168	Y172	T193	A201	M203	I209	I212	G232	L252	A270	V303	K370	Q372	L378	S379	W388	A400	S439
TdTa2b	I	T	A	N	H	V	T	Y	L	V	F	Y	T	A	L	L	I	A	I	C	V	K	Q	I	S	F	S	T
TdTa2a	L	V	A	N	F	V	T	Y	L	F	G	Y	T	A	M	M	I	A	V	S	A	K	L	M	S	L	A	T
PfTa1	I	I	A	N	M	V	T	F	L	V	S	W	T	T	M	L	V	A	V	T	T	E	S	V	A	L	S	S
Group α1
CnTa1a	M	T	G	N	Y	C	S	Y	I	T	S	S	A	T	C	L	V	A	V	T	T	R	Q	V	A	L	A	T
CdiTa1b	M	T	G	N	Y	C	K	Y	I	T	S	S	A	T	C	L	V	A	V	T	T	R	Q	V	A	L	A	T
PaTa1	I	T	G	N	H	C	T	Y	I	T	S	S	A	T	C	L	V	A	V	T	T	D	K	V	A	L	A	G
EaTa2	M	T	G	N	Y	C	S	Y	I	T	S	S	A	T	C	L	V	A	V	T	T	R	Q	V	A	L	A	T
ToTa	M	T	G	N	Y	C	S	Y	I	T	S	S	A	T	C	L	V	A	V	T	T	R	Q	V	A	L	A	T
TdTa1	I	T	G	N	Y	C	S	Y	I	T	S	S	A	T	C	L	V	A	V	T	T	R	Q	V	A	L	A	T
AusTa1a	I	S	A	N	Y	C	S	Y	I	T	S	S	A	T	C	L	V	A	V	T	T	R	Q	V	A	L	A	T
LdTa1b	M	T	G	N	Y	C	S	Y	I	T	S	S	A	T	C	L	V	A	V	T	T	R	Q	V	A	L	A	T
DbTa1	M	T	G	N	Y	C	S	Y	I	T	S	S	A	T	C	L	V	A	V	T	T	R	Q	V	A	L	A	T
CbTa2	M	T	G	N	Y	C	S	Y	I	T	S	S	A	T	C	L	V	A	V	T	T	R	Q	V	A	L	A	T
SjTa	M	T	G	N	Y	C	S	Y	I	T	S	S	A	T	C	L	V	A	V	T	T	R	Q	V	A	L	A	T
SgTa	M	T	G	N	Y	C	S	Y	I	T	S	S	A	T	C	L	V	A	V	T	T	R	Q	V	A	L	A	T
TpuTa2	M	T	G	N	Y	C	S	Y	I	T	S	S	A	T	C	L	V	A	V	T	T	R	Q	V	A	M	A	T
TmTa	M	T	G	N	Y	C	S	Y	I	T	S	S	A	T	C	L	V	A	V	T	T	R	Q	V	A	M	A	T
DcTa	M	T	G	N	Y	C	S	Y	I	T	S	S	A	T	C	L	V	A	V	T	T	R	Q	V	A	L	A	T
TgTa	M	T	G	N	Y	C	S	Y	I	T	S	S	A	T	C	L	V	A	V	T	T	R	Q	V	A	L	A	T
OsTa	M	T	G	N	Y	C	S	Y	I	T	S	S	A	T	C	L	V	A	V	T	T	R	Q	V	A	L	A	T
OdTa	M	T	G	N	Y	C	S	Y	I	T	S	S	A	T	C	L	V	A	V	T	T	R	Q	V	A	L	A	T
ChTa	M	T	G	N	Y	C	S	Y	I	T	S	S	A	T	C	L	V	A	V	T	T	R	Q	V	A	L	A	T
CpTa	M	T	G	N	Y	C	S	Y	I	T	S	S	A	T	C	L	V	A	V	T	T	R	Q	V	A	L	A	T
CmTa	M	T	G	N	Y	C	S	Y	I	T	S	S	A	T	C	L	V	A	V	T	T	R	Q	V	A	L	A	T
TpTa	M	T	G	N	Y	C	S	Y	I	T	S	S	A	T	C	L	V	A	V	T	T	R	Q	V	A	L	A	T
SmeTa	M	T	G	N	Y	C	S	Y	I	T	S	S	A	T	C	L	V	A	V	T	T	R	Q	V	A	L	A	T
SmaTa	M	T	G	N	Y	C	S	Y	I	T	S	S	A	T	C	L	V	A	V	T	T	R	Q	V	A	L	A	T
ScTa	M	T	G	N	Y	C	S	Y	I	T	S	S	A	T	C	L	V	A	V	T	T	R	Q	V	A	L	A	T
SdTa	M	T	G	N	Y	C	S	Y	I	T	S	S	A	T	C	L	V	A	V	T	T	R	Q	V	A	L	A	T
TaTa2	M	T	S	N	Y	C	S	Y	I	T	S	S	A	T	C	L	V	A	V	T	T	R	Q	V	A	L	A	T
TaTa1	M	T	G	S	Y	C	S	Y	I	T	S	S	A	T	G	L	V	A	V	T	T	K	Q	V	A	L	A	S
TpuTa	M	T	G	S	Y	C	S	Y	I	T	S	S	A	T	C	L	V	A	V	T	T	K	Q	V	A	M	A	S
TrTa	I	T	G	N	Y	C	S	Y	I	T	A	S	A	T	C	L	V	A	V	T	T	R	Q	V	A	M	A	T
Group α2
DbTa1a	L	T	Q	S	Y	C	A	Y	I	T	S	S	A	T	C	L	V	A	V	T	T	K	Q	V	A	L	A	T
AusTa1b	L	T	Q	S	Y	C	S	Y	I	T	S	S	A	T	C	L	V	A	V	T	T	R	Q	V	A	L	A	T
EsTa1a	L	T	Q	S	Y	C	T	Y	I	T	S	S	A	T	C	L	V	A	V	T	T	S	K	V	A	L	A	T
EsTa1b	L	T	Q	S	Y	C	T	Y	I	T	S	S	A	T	C	L	V	A	V	T	T	R	Q	V	A	L	A	T
MpTa	L	T	Q	S	Y	C	T	Y	I	T	S	S	A	T	C	L	V	A	V	T	T	A	K	V	A	L	A	T
Group α3 (α3.1)
AtsTa	L	T	G	N	Y	C	T	Y	I	T	S	S	A	T	C	L	V	A	V	T	T	R	Q	V	A	L	A	T
LdTa1b	L	I	G	N	Y	C	T	Y	I	T	S	S	A	T	C	L	V	A	V	T	T	K	R	V	A	L	A	S
LdsTa	L	I	G	N	Y	C	T	Y	I	T	S	S	A	T	C	L	V	A	V	T	T	K	R	V	A	L	A	S
Group α3 (α3.2)
PaTa1	I	T	G	N	Y	C	S	Y	I	T	S	S	A	T	C	L	V	A	V	T	T	K	K	V	A	L	A	R
DfTa	I	T	A	N	Y	C	T	Y	I	T	S	S	A	A	C	L	V	A	I	S	T	P	K	V	A	L	A	V
DbTa2	V	V	S	N	F	V	T	Y	M	T	T	S	S	T	T	L	V	A	M	S	T	K	K	V	A	F	A	R
EaTa1	V	V	S	N	F	I	G	Y	L	T	C	T	G	T	N	L	V	A	M	T	T	Q	K	V	A	L	A	D
CdiTa2	I	V	S	N	M	C	S	Y	I	T	S	T	S	I	N	L	V	A	I	S	T	K	K	V	A	L	A	T
AgTa1	V	V	S	N	F	A	R	Y	V	L	L	T	N	T	N	M	S	A	I	S	T	E	A	V	A	L	A	T
CbTa1	I	V	S	N	M	C	T	Y	I	T	S	T	S	T	N	L	A	A	I	S	T	R	K	V	A	L	A	T
CafTa	I	V	S	N	M	C	T	Y	I	T	S	T	S	T	N	L	V	A	I	S	T	R	K	V	A	L	A	T
CnTa1b	I	V	S	N	M	C	I	Y	I	T	S	T	S	T	N	L	V	A	I	S	T	R	K	V	A	L	A	T
Group α4
AgTa2	L	T	N	T	Y	C	A	Y	I	T	S	S	A	T	C	L	V	A	V	T	T	E	K	V	M	L	M	L
LpTa	L	V	N	T	Y	C	S	Y	I	T	S	S	A	T	C	L	V	A	V	T	T	S	K	V	M	L	M	S
TnTa2	L	V	Q	S	F	C	T	Y	I	T	S	S	A	T	C	L	V	A	V	T	T	P	K	V	M	L	M	S
TnTa1	L	V	Q	T	F	C	N	Y	I	T	S	S	A	T	C	L	V	A	V	T	T	E	K	V	M	L	M	T
TxaTa1	L	V	Q	T	F	C	N	Y	I	T	S	S	A	T	C	L	V	A	V	T	T	E	K	V	M	L	M	S
TxaTa2	L	V	Q	T	F	C	N	Y	I	T	S	S	A	T	T	L	V	A	V	T	T	E	K	V	M	L	M	S
FrTa	L	V	N	N	F	C	T	Y	I	T	S	S	A	T	C	L	V	A	V	T	T	E	K	V	L	L	L	T
SrTa2	L	V	N	T	F	C	N	Y	I	T	S	S	A	T	C	L	V	A	V	T	T	E	K	V	M	L	M	T
SrTa	L	V	N	T	L	C	N	Y	I	T	S	S	A	T	C	L	V	A	V	T	T	E	K	V	M	L	M	T
Group α5
PtTa	L	T	Q	N	Y	C	N	Y	I	T	S	S	A	T	C	L	V	A	V	T	T	Q	K	V	A	L	A	T
AcTa	L	T	Q	N	Y	C	S	Y	I	T	S	S	A	T	C	L	V	A	V	T	T	E	K	V	A	L	A	S
AsTa	L	I	Q	N	Y	C	T	Y	I	T	S	S	A	T	V	L	V	A	V	T	T	P	D	V	A	L	A	E
ApTa1	L	I	Q	N	Y	N	S	Y	I	T	A	S	A	T	V	L	V	A	V	S	A	P	E	V	A	L	A
ApTa3	L	V	Q	N	Y	C	S	Y	I	T	S	S	A	T	T	L	V	A	V	T	T	E	D	V	A	L	A
ApTa2	L	V	N	N	Y	C	S	Y	I	T	S	S	A	T	T	L	V	A	V	T	T	E	E	V	A	L	A	G
ScsTa	L	A	N	N	Y	C	S	Y	I	T	S	S	A	T	C	L	V	A	V	T	T	D	K	V	A	L	A	S
CauTa	L	A	N	N	Y	C	S	Y	I	T	S	S	A	T	C	L	V	A	V	T	T	E	K	V	A	L	A	S
NpTa	L	V	N	N	F	C	T	Y	I	T	S	S	A	T	C	L	V	A	V	T	T	T	K	V	A	L	A	S
FcTa	L	V	N	N	F	C	T	Y	I	T	S	S	A	T	C	L	V	A	V	T	T	E	K	V	A	L	A	S
FkTa2	L	V	N	S	F	C	T	Y	I	T	S	S	A	T	C	L	V	A	V	T	T	E	K	V	A	L	A	S
NsTa	L	V	N	N	F	C	T	Y	I	T	S	S	A	T	C	L	V	A	V	T	T	E	K	V	A	L	A	S
FkTa1	L	V	N	N	F	C	N	Y	I	T	S	S	A	T	C	L	V	A	V	T	T	E	K	V	A	L	A	S
FksTa	L	V	N	N	F	C	N	Y	I	T	S	S	A	T	C	L	V	A	V	T	T	E	K	V	A	L	A	S
PfTa1	L	V	N	N	F	C	T	Y	I	T	S	S	A	T	C	L	I	A	I	S	V	R	M	V	A	F	A	T
PhTa	L	V	N	S	L	C	T	Y	I	T	S	S	A	T	C	L	V	A	V	T	T	E	Q	V	A	L	A	I
ParTa	L	V	Q	A	Y	C	T	Y	I	T	S	S	A	T	C	L	V	A	I	T	T	E	S	V	A	L	A	S
PmTa2	L	V	N	N	F	C	T	Y	I	T	S	S	A	T	C	L	V	A	V	T	T	E	K	V	A	L	A	S
PmTa1	L	T	S	N	F	C	T	Y	I	T	S	S	A	T	C	L	V	A	V	T	T	E	K	V	A	L	A	S
PmtTa	L	R	N	N	F	C	T	Y	I	T	S	S	A	T	C	L	V	A	V	T	T	E	K	V	A	L	A	T
PauTa	L	T	N	N	F	C	T	Y	I	T	A	S	A	T	C	L	V	A	V	T	T	D	K	V	A	L	A	S
PpTa	L	T	N	N	F	C	T	Y	I	T	S	S	A	T	C	L	V	A	V	T	T	D	K	V	A	L	A	S
PdTa1	L	T	Q	S	F	C	T	Y	I	T	S	S	A	S	M	L	V	A	I	T	T	S	N	V	A	L	A	T
PdTa2	L	T	Q	D	F	C	T	Y	I	T	S	S	A	T	C	L	V	A	I	T	T	T	N	V	A	L	A	T
