# Supplementary material for: Molecular Evolution of Tubulins in Diatoms
Source: Int J Mol Sci. 2022 Jan 6;23(2):618. doi: 10.3390/ijms23020618 (PMC8776100; doi:10.3390/ijms23020618)
Supplement: Supplementary file 1 [file ijms-23-00618-s001.zip › ijms-1481722 supplementary final/S6B_TableR.xls]

## Sheet: Лист1
HsTb1	I24	I30	V66	V76	S78	I84	V116	L130	L139	S145	I152	I163	N165	F167	V170	E198	C201	S230	A231	T232	M233	S234	V236	A248	M267	V313	A315	M323	V349	T351	V353	V365	T366	S371	L377	F378	S382	E383	Q384	A387	M415	V419	F436
TdTb2	I	V	M	V	A	L	V	L	L	S	I	I	L	F	C	E	V	C	A	C	M	S	I	S	M	A	C	T	I	S	V	S	C	S	M	F	G	E	Q	A	M	V	Y
ScTb1	T	I	V	V	A	V	V	L	L	S	I	M	A	F	F	E	V	S	A	A	M	S	V	S	M	A	A	T	I	S	I	S	T	S	M	F	S	E	Q	M	M	V	L
Group β1
SgTb	M	V	M	V	A	L	V	M	M	A	I	V	S	Y	I	Q	A	A	A	A	I	C	T	C	M	C	V	S	I	A	I	T	T	T	T	W	A	E	Q	V	M	V	D
SmeTb	M	V	M	V	A	L	V	M	M	A	I	V	S	Y	I	Q	A	A	A	A	I	C	T	C	M	C	V	S	I	A	I	T	T	T	T	W	A	E	Q	V	M	V	E
LdaTb2	M	V	M	V	A	L	V	M	M	A	I	V	S	Y	I	Q	A	A	A	A	I	C	T	C	M	C	V	S	V	A	I	T	T	T	T	W	A	E	Q	C	M	V	E
LdTb1	M	V	M	V	A	L	V	M	M	A	I	V	S	Y	I	Q	A	A	A	A	I	C	T	C	M	C	V	S	V	A	I	T	T	T	T	W	A	E	Q	V	M	V	E
CdTb2	M	V	M	V	A	L	V	M	M	A	I	V	S	Y	I	Q	A	A	A	A	I	C	T	C	M	C	V	S	V	A	I	T	T	T	T	W	A	E	Q	V	M	V	E
CdiTb	M	V	M	V	A	L	V	M	M	A	I	V	S	Y	I	Q	A	A	A	A	I	C	T	C	M	C	V	S	V	A	I	T	T	T	T	W	A	E	Q	V	M	V	E
CwTb	M	V	M	V	A	L	V	M	M	A	I	V	S	Y	I	Q	A	A	A	A	V	C	T	C	M	C	V	S	V	A	I	T	T	T	T	W	A	E	Q	V	M	V
CmTb2	M	V	M	V	A	L	V	M	M	A	I	V	S	Y	I	Q	A	A	A	A	V	C	T	C	M	C	V	S	V	A	I	T	T	T	T	W	A	E	Q	V	M	V	E
PaTb2	M	V	M	V	A	L	V	M	M	A	I	V	S	Y	I	Q	A	A	A	A	V	C	T	C	M	C	V	S	V	A	I	T	T	T	T	W	A	E	Q	V	M	V
TpTb2	M	V	M	V	A	L	V	M	L	A	I	V	S	Y	I	Q	A	A	A	A	V	C	T	C	M	C	V	S	V	A	I	T	T	T	T	W	A	E	Q	V	M	V
TrcTb2	M	V	M	V	A	L	V	M	M	A	I	V	S	Y	I	Q	A	A	A	A	V	C	T	C	M	C	V	S	V	A	I	T	T	T	T	W	A	E	Q	V	M	V
TgTb2	M	V	M	V	A	L	V	M	M	A	I	V	S	Y	I	Q	A	A	A	A	V	C	T	C	M	C	V	S	V	V	I	T	T	T	T	W	A	E	Q	V	M	V
Group β2
DbTb	M	I	T	I	A	L	I	L	M	A	V	I	S	Y	V	Q	A	A	A	A	I	T	T	C	L	C	M	S	L	A	I	S	V	S	A	W	A	E	M	V	L	V	G
AtsTb	M	I	T	I	A	L	I	L	M	A	V	I	S	Y	I	Q	A	A	A	A	I	T	T	C	L	C	M	S	L	A	I	S	V	S	A	W	A	D	Q	V	L	I	E
AusTb	M	V	T	I	S	L	I	L	M	S	V	I	S	Y	V	Q	A	A	L	A	I	T	T	C	L	C	M	S	L	A	I	S	V	S	A	W	A	D	Q	V	L	V	G
PiTb	M	I	T	I	A	L	I	L	M	A	V	I	S	Y	V	Q	A	A	T	A	I	T	T	C	L	C	L	S	L	A	I	S	V	S	A	W	A	D	Q	V	L	V	G
PaTb1	M	I	T	I	A	L	I	L	M	A	V	I	S	Y	V	Q	A	A	T	A	I	T	T	C	L	C	L	S	L	A	I	S	V	S	A	W	A	D	Q	V	L	V	G
MpTb	M	I	T	I	A	L	I	M	M	A	I	I	S	F	V	Q	A	A	S	A	I	T	T	C	L	C	M	T	L	A	I	T	V	S	A	W	A	E	Q	V	L	V	G
EsTb	M	I	T	I	A	L	I	L	M	S	V	I	S	Y	V	Q	A	A	C	A	I	T	T	C	L	C	M	S	L	A	I	S	V	S	A	W	A	E	Q	V	L	V	G
ChTb	M	L	T	I	G	M	I	L	M	A	V	I	S	Y	I	Q	A	A	A	A	I	T	T	C	M	C	M	T	M	A	I	S	V	S	A	W	A	D	M	I	L	I
CpTb2	M	L	T	I	G	M	I	L	M	A	V	I	S	Y	I	Q	A	A	A	A	I	T	T	C	L	C	M	S	M	A	I	S	V	S	A	W	A	D	M	I	L	I
CpTb1	M	L	T	I	G	M	I	L	M	A	V	I	S	Y	I	Q	A	A	A	A	I	T	T	C	L	C	M	S	M	A	I	S	V	S	A	W	A	D	M	I	L	I
OsTb1b	M	I	T	I	G	L	V	L	M	A	V	I	S	Y	V	Q	A	A	A	A	I	T	T	C	L	C	M	S	L	A	I	S	V	S	A	W	A	E	Q	V	L	V	G
OsTb1a	M	I	T	I	A	L	I	L	M	A	V	I	S	Y	V	Q	A	A	A	A	I	T	T	C	L	C	M	S	L	A	I	S	V	S	A	W	A	E	Q	V	L	V	G
TdTb1b	M	I	T	I	S	A	I	L	M	S	V	I	S	Y	V	Q	A	A	H	A	I	T	T	C	L	C	M	S	L	A	I	S	V	S	A	W	A	E	Q	V	L	I	D
OdTb1b	M	I	T	I	S	A	I	L	M	S	V	I	S	Y	V	Q	A	A	H	A	I	T	T	C	L	C	M	S	L	A	I	S	V	S	A	W	A	E	Q	V	L	I	E
TdTb1a	I	I	T	I	G	A	I	M	M	S	V	I	S	Y	V	Q	A	A	A	A	I	T	T	C	L	C	M	S	L	A	I	S	V	S	A	W	A	D	Q	L	L	V	G
OdTb1a	I	I	T	I	S	A	I	M	M	S	V	I	S	Y	V	Q	A	A	A	A	I	T	T	C	L	C	M	S	M	A	I	S	V	S	A	W	A	D	Q	L	L	V	G
Group β3
LdaTb1	M	I	T	I	A	V	V	L	M	S	K	I	S	Y	V	Q	A	A	A	A	I	A	T	C	L	C	M	S	L	A	I	S	V	S	A	W	A	E	M	L	L	V	D
LdTb2	M	I	T	I	A	V	I	L	M	S	L	I	S	Y	V	Q	A	A	T	A	M	T	T	C	L	C	M	S	L	A	I	S	V	S	A	W	A	E	M	L	L	V	D
LdsTb	M	I	T	I	A	V	I	L	M	S	V	I	S	Y	V	Q	A	A	T	A	M	T	T	C	L	C	M	S	L	A	I	S	V	S	A	W	A	E	M	L	L	V	E
TwcTb	M	I	T	I	A	V	I	L	M	S	V	I	T	Y	V	Q	A	A	A	A	I	T	T	C	L	C	M	S	L	A	I	S	T	S	A	W	A	E	Q	V	L	V	G
TwTb	M	I	T	I	A	V	I	L	M	S	V	I	T	Y	V	Q	A	A	A	A	I	T	T	C	L	C	M	S	L	A	I	S	T	S	A	W	A	E	Q	V	L	V	G
CmTb1	M	I	T	I	A	V	I	L	M	S	V	I	T	Y	V	Q	A	A	A	A	I	T	T	C	L	C	M	S	L	A	I	S	V	S	A	W	A	E	Q	V	L	V	G
TpTb1b	M	H	D	G	N	Y	S	V	D	Y	V	A	L	I	L	P	G	K	L	S	V	S	V	F	L	S	N	I	S	C	Q	S	T	S	A	W	A	E	Q	V	L	V	D
TpTb1a	M	I	L	A	R	A	A	M	S	G	V	R	M	T	V	D	F	I	A	A	A	N	G	N	F	T	A	S	N	K	S	S	T	S	A	W	A	E	Q	V	L	V	G
TaTb	M	I	T	I	A	V	I	L	M	S	V	I	T	Y	V	Q	A	A	A	A	I	I	T	C	L	C	M	S	L	A	I	S	T	S	T	W	A	E	Q	V	L	V	G
ToTb	M	I	T	I	A	V	I	L	M	S	V	I	T	Y	V	Q	A	A	A	A	I	A	T	C	L	C	M	S	L	A	I	S	T	S	A	W	A	E	Q	V	L	V	G
TmTb	M	I	T	I	A	V	I	L	M	S	V	I	T	Y	V	Q	A	A	A	A	I	A	T	C	L	C	M	S	L	A	I	S	T	S	A	W	A	E	Q	V	L	V	G
TgTb1	M	I	T	I	A	V	I	L	M	S	V	I	T	Y	V	Q	A	A	A	A	I	A	T	C	L	C	M	S	L	A	I	S	T	S	A	W	A	E	Q	V	L	V	G
TrTb	M	I	T	I	A	V	I	L	M	S	V	I	T	Y	V	Q	A	A	A	A	I	A	T	C	L	C	M	S	L	A	I	S	T	S	A	W	A	E	Q	V	L	V	G
TrcTb1	M	I	T	I	A	V	I	L	M	S	V	I	T	Y	V	Q	A	A	A	A	I	T	T	C	L	C	M	S	L	A	I	S	T	S	A	W	A	E	Q	V	L	V	G
Group β4
ScTb2	M	I	T	I	G	L	I	L	M	A	V	I	S	Y	V	Q	A	A	N	A	I	T	T	C	L	C	M	S	V	A	I	S	T	S	L	W	A	D	Q	V	L	V
AgTb	M	I	T	I	G	L	I	L	M	S	V	I	S	Y	V	Q	A	A	N	A	I	T	T	C	L	C	M	S	L	A	I	A	V	S	A	W	A	E	Q	V	L	V	G
EaTb	M	I	L	S	R	S	S	M	S	G	L	R	M	T	V	D	F	I	A	N	A	T	G	N	F	T	A	S	N	K	S	S	V	S	A	W	A	D	Q	V	L	V
DfTb	M	I	T	I	S	L	V	L	M	A	V	I	S	Y	I	Q	A	A	K	A	M	T	T	C	L	A	V	S	I	S	I	S	V	S	A	W	S	D	Q	M	L	I	A
CnTb	M	I	T	I	G	L	V	L	M	A	V	I	S	Y	I	Q	A	A	N	A	I	T	T	C	L	C	M	S	L	A	I	A	V	S	A	W	A	D	Q	L	L	V
CafTb	M	I	T	I	S	I	I	L	M	A	V	I	S	Y	I	Q	A	A	N	A	I	I	T	C	L	C	M	S	L	A	I	S	V	S	A	W	A	D	Q	L	L	V
CsTb	M	I	T	I	S	L	I	L	M	A	V	I	S	Y	I	Q	A	A	S	A	I	A	T	C	L	C	M	S	L	A	I	S	V	S	A	W	A	D	Q	L	L	V
CdTb1	M	L	T	I	A	L	I	L	M	S	V	I	S	Y	I	Q	A	A	S	A	I	T	T	C	L	C	M	S	L	A	I	S	V	S	A	W	A	D	Q	L	L	V
CcTb	M	L	T	I	E	L	I	L	M	S	V	I	S	Y	I	Q	A	A	S	A	I	T	T	C	L	C	M	S	L	A	I	S	V	S	A	W	A	E	Q	L	L	V
Group β5
SrTb	M	I	T	N	S	L	I	S	M	S	V	I	S	Y	I	Q	A	A	N	A	I	T	T	C	L	C	M	S	L	A	I	S	V	S	A	W	S	D	M	V	L	I	G
FrTb	M	E	N	A	W	T	M	M	R	S	L	T	S	H	V	S	D	L	A	V	N	M	P	A	T	K	S	P	T	I	E	S	V	S	A	W	S	D	M	V	L	I	G
GoTb	M	I	L	I	R	P	A	L	S	G	V	R	S	I	V	D	F	I	A	N	A	I	G	N	F	T	A	S	N	K	S	S	V	S	A	W	S	D	M	V	L	I	G
LpTb	M	I	T	I	S	L	I	L	M	S	V	I	S	Y	I	Q	A	A	N	A	I	T	T	C	L	C	M	S	L	A	I	S	V	S	A	W	S	D	M	V	L	I	G
ArTb	M	I	T	I	S	L	I	L	M	S	V	I	S	Y	I	Q	A	A	N	A	I	T	T	C	L	C	M	S	L	A	I	S	V	S	A	W	S	D	M	V	L	I	G
TnTb	M	I	T	I	S	L	I	L	M	S	V	I	S	Y	I	Q	A	A	N	A	I	T	T	C	L	C	M	S	L	A	M	S	V	S	A	W	S	D	M	V	L	I	G
TxaTb2	M	I	T	I	S	L	I	L	M	S	V	I	S	Y	I	Q	A	A	N	A	I	T	T	C	L	C	M	S	L	A	M	S	V	S	V	W	S	D	M	V	L	I	G
TxaTb1	M	I	T	I	S	L	I	L	M	S	V	I	S	Y	I	Q	A	A	D	A	I	T	T	C	L	C	M	S	L	A	M	S	V	S	A	W	S	D	M	V	L	I	G
Group β6
PtTb	M	I	T	I	G	L	V	L	M	S	V	I	S	Y	V	Q	A	A	N	A	I	T	T	C	L	C	M	S	L	A	I	S	T	S	A	W	A	D	Q	V	L	V
AcTb	M	I	T	I	A	L	V	L	M	S	V	I	S	Y	V	Q	A	A	N	A	I	T	T	C	L	C	M	S	L	A	I	S	T	S	A	W	A	D	Q	V	L	I
EmTb	M	I	T	I	A	L	V	L	M	S	V	I	S	Y	V	Q	A	A	N	A	I	T	T	C	L	C	M	S	L	A	I	S	T	S	A	W	A	D	Q	V	L	V
ApTb	M	I	T	I	G	L	I	L	M	S	V	I	S	Y	V	Q	A	A	N	A	I	T	T	C	L	C	M	S	L	A	I	S	T	S	A	W	A	D	Q	V	L	V
PhTb1	M	I	A	I	S	F	V	L	M	S	V	I	S	Y	I	Q	A	A	N	A	I	T	T	C	L	C	M	S	L	A	I	S	L	S	A	W	A	D	Q	V	L	V	G
PdTb1	M	I	T	I	C	I	I	L	M	S	V	I	S	Y	I	Q	A	A	N	A	I	T	T	C	V	C	M	T	L	A	I	T	T	S	A	W	A	D	Q	V	L	I
PhTb2	M	I	T	I	S	L	V	L	M	S	I	I	S	Y	I	Q	A	S	N	A	I	A	T	C	L	C	M	T	L	S	I	S	T	S	A	W	V	D	Q	L	L	I
PdTb2	I	I	T	I	C	L	I	L	I	S	V	I	S	Y	I	Q	A	A	N	A	I	T	T	C	L	C	M	S	L	A	I	T	T	S	A	M	A	D	Q	V	L	I
NsTb	M	I	T	I	G	L	I	L	M	S	V	I	S	Y	I	Q	A	A	N	A	I	T	T	C	L	C	M	S	L	A	I	S	T	S	A	W	A	D	Q	V	L	V
PfTb	M	I	T	I	G	L	I	L	M	S	V	I	S	Y	I	Q	A	A	N	A	I	T	T	C	L	C	M	S	L	A	I	S	T	S	A	W	A	D	Q	V	L	V
PauTb	M	I	T	I	S	L	I	L	M	S	V	I	S	Y	I	Q	A	A	N	A	I	T	T	C	L	C	M	S	L	A	I	S	T	S	A	W	A	D	Q	V	L	V
PpTb	M	I	T	I	S	L	I	L	M	S	V	I	S	Y	I	Q	A	A	N	A	I	T	T	C	M	C	M	S	L	A	I	S	T	S	A	W	A	D	Q	V	L	V
PmTb	M	I	T	I	G	L	I	L	M	S	V	I	S	Y	I	Q	A	A	N	A	I	T	T	C	L	C	M	S	L	A	I	A	T	S	A	W	A	D	Q	V	L	V
FksTb	M	I	T	I	S	L	I	L	M	S	V	I	S	Y	I	Q	A	A	N	A	I	T	T	C	L	C	M	S	L	A	I	S	T	S	A	W	A	D	Q	V	L	V
FkTb	M	I	T	I	S	L	I	L	M	S	V	I	S	Y	I	Q	A	A	N	A	I	T	T	C	L	C	M	S	L	A	I	S	T	S	A	W	A	D	Q	V	L	V
FcTb2	M	I	T	I	S	M	V	L	M	S	V	I	S	Y	I	Q	A	A	N	G	I	A	T	C	L	C	M	S	V	A	I	S	T	S	A	F	A	D	Q	V	L	V
FcTb1	M	I	T	I	S	L	I	L	M	S	V	I	S	Y	I	Q	A	A	N	A	I	T	T	C	L	C	M	S	L	A	I	S	T	S	A	W	A	D	Q	V	L	V
