# Supplementary material for: Molecular Evolution of Tubulins in Diatoms
Source: Int J Mol Sci. 2022 Jan 6;23(2):618. doi: 10.3390/ijms23020618 (PMC8776100; doi:10.3390/ijms23020618)
Supplement: Supplementary file 1 [file ijms-23-00618-s001.zip › ijms-1481722 supplementary final/S6C_TableR.xls]

## Sheet: Лист1
HsTg1	F19	S32	T45	A55	E58	H59	I74	S76	L93	H96	S109	I114	I118	F119	A126	C138	R156	R160	Y161	N174	Q175	L189	C201	F225	S226	Q227	I228	S233	S237	T307	G308	E327	V333	A336	Q344	S361	P368	R372	L376	I384	S385	S386	T391	L398	E402	I427
Group γ1
LdTg	G	S	A	A	E	H	V	K	I	D	R	H	V	L	A	C	R	C	Y	W	D	I	A	V	D	Q	I	A	A	A		D	V	A	Q	A	E	K	F	M	A	E	S	I	N	V
LdsTg	G	S	A	A	E	H	V	K	I	D	R	H	V	L	A	C	R	C	Y	W	D	I	A	V	D	Q	I	A	A	A		D	V	A	Q	A	E	K	F	M	A	E	S	I	N	V
Group γ2
DfTg	G	E	D	S	E	R	V	K	I	E	R	H	V	L	S	C	R	H	Y	W	D	I	A	V	D	Q	L	A	A	A	T	D	I	A	Q	A	E	K	F	M	A	E	L	I	N	T
CafTg	G	E	D	S	E	H	V	K	V	D	R	H	V	L	A	C	A	H	Y	W	D	V	A	V	D	Q	L	A	A	A	T	N	I	A	Q	A	E	C	F	M	A	E	L	I	N	T
CnTg	G	E	D	S	E	Q	V	K	V	D	R	H	V	L	A	C	A	H	Y	W	D	I	A	V	D	Q	L	A	A	A	T	N	I	A	Q	A	E	C	F	M	A	E	L	I	N	T
CdTg	G	E	D	S	E	H	V	K	I	D	R	H	V	L	A	C	S	Y	Y	W	D	V	A	V	D	Q	L	A	A	A	T	N	I	A	Q	A	E	K	F	M	A	Q	L	I	N	T
CsTg	G	E	D	S	E	H	V	K	I	D	R	H	V	L	A	C	A	Y	Y	W	D	M	A	V	D	Q	L	A	A	A	T	N	I	A	Q	A	E	K	F	M	A	Q	L	I	N	T
Group γ3
EsTg	S	A	D	S	E	H	V	K	I	D	R	H	V	L	S	T	A	H	Y	W	D	V	A	V	D	Q	L	A	A	A	T	N	I	A	Q	A	T	K	F	M	A	E	L	I	N	T
TwTg	G	Q	D	S	L	H	V	K	I	D	R	H	V	L	S	C	A	H	Y	W	D	V	A	V	D	Q	L	A	A	A	T	D	I	A	Q	A	H	R	F	M	A	E	L	I	N	T
TpTg	G	Q	D	S	E	H	V	K	I	D	R	H	V	L	S	C	A	H	Y	W	D	V	A	V	D	Q	L	A	A	A	T	N	I	A	Q	A	A	K	F	M	A	E	L	I	N	T
SjTg	G	Q	D	S	G	H	V	K	I	D	R	H	V	L	S	C	A	H	Y	W	S	V	A	V	D	Q	L	A	A	A	T	N	I	A	Q	A	A	K	F	M	A	E	L	I	N	T
TrTg	G	Q	D	S	E	H	V	K	I	D	R	H	V	L	S	C	A	H	Y	W	S	V	A	V	D	Q	L	A	A	A	T	N	I	A	Q	A	A	K	F	M	A	E	L	I	N	T
TrgTg	G	Q	D	S	E	H	V	K	I	D	R	H	V	L	S	C	A	H	Y	W	S	V	A	V	D	Q	L	A	A	A	T	N	I	A	Q	A	A	K	F	M	A	E	L	I	N	T
Group γ4
PtTg1	G	R	D	S	D	K	V	K	I	D	R	H	V	L	A	T	R	H	Y	W	A	I	A	V	D	H	L	A	A	A	T	N	I	A	N	A	D	K	F	M	A	E	L	I	N	T
AsTg	G	E	D	S	D	R	V	K	V	D	R	H	I	L	A	C	R	H	Y	W	Q	L	A	V	D	H	L	A	A	A	T	N	I	A	S	A	E	K	F	M	A	E	L	I	N	T
TxaTg	G	S	D	S	D	R	V	K	I	D	R	H	V	M	A	T	R	H	Y	W	D	V	A	V	D	H	L	A	A	A	T	N	I	A	Q	A	Q	K	F	M	A	E	L	I	N	T
FrTg	G	T	D	S	D	R	V	K	V	D	R	H	V	L	A	T	T	H	Y	W	D	V	A	V	D	H	I	A	A	A	T	N	I	A	Q	A	Q	K	F	M	A	E	L	I	N	T
FcTg	G	A	D	G	D	R	I	K	V	D	R	H	I	L	S	T	R	H	Y	W	Q	L	A	V	E	H	V	A	A	A	M	N	I	A	A	A	Q	K	F	M	A	E	L	I	N	T
FksTg	G	A	D	G	D	R	I	K	I	D	R	H	I	F	S	T	R	H	Y	W	K	L	A	V	D	H	V	A	A	A	M	N	I	A	A	A	Q	K	F	M	A	E	L	I	N	V
PdTg	G	A	N	G	D	R	I	K	V	N	R	H	I	L	S	T	R	H	Y	W	K	L	A	V	D	H	V	A	A	A	M	N	I	A	G	A	Q	K	F	M	A	E	L	I	N	V
PmTg	G	A	D	G	D	R	I	K	V	D	R	H	I	L	S	T	R	H	Y	W	K	L	A	V	D	H	V	A	A	A	M	N	I	A	G	A	Q	K	F	M	A	E	L	I	N	V
PmtTg	G	A	D	G	D	R	I	K	V	D	R	H	I	L	S	T	R	H	Y	W	K	L	A	V	D	H	I	A	A	A	M	N	I	A	G	A	Q	K	F	M	A	E	L	I	N	V
PpTg	G	A	D	G	D	R	I	K	V	D	R	H	I	L	S	T	R	H	Y	W	K	L	A	V	D	H	I	A	A	T	M	N	I	A	G	A	Q	K	F	M	A	E	L	I	N	V
